# Supplementary material for: 3D visualization model construction based on generative adversarial networks
Source: PeerJ Comput Sci. 2022 Mar 29;8:e768. doi: 10.7717/peerj-cs.768 (PMC9044199; doi:10.7717/peerj-cs.768)
Supplement: Supplemental Information 1 — Industrial parts data is not given due to commercial reasons. We added some furniture data for testing. [file peerj-cs-08-768-s001.zip]

Archive with 64 entries (61 files):
- image_samples/
- image_samples/0071.png
- __MACOSX/
- __MACOSX/image_samples/
- __MACOSX/image_samples/._0071.png
- image_samples/0070.png
- __MACOSX/image_samples/._0070.png
- image_samples/0072.png
- __MACOSX/image_samples/._0072.png
- image_samples/0112.png
- __MACOSX/image_samples/._0112.png
- image_samples/0113.png
- __MACOSX/image_samples/._0113.png
- image_samples/0114.png
- __MACOSX/image_samples/._0114.png
- image_samples/0159.png
- __MACOSX/image_samples/._0159.png
- image_samples/0164.png
- __MACOSX/image_samples/._0164.png
- image_samples/0004.png
- __MACOSX/image_samples/._0004.png
- image_samples/0148.png
- __MACOSX/image_samples/._0148.png
- image_samples/0160.png
- __MACOSX/image_samples/._0160.png
- image_samples/0161.png
- __MACOSX/image_samples/._0161.png
- image_samples/0003.png
- __MACOSX/image_samples/._0003.png
- image_samples/0163.png
- __MACOSX/image_samples/._0163.png
- image_samples/0162.png
- __MACOSX/image_samples/._0162.png
- image_samples/0002.png
- __MACOSX/image_samples/._0002.png
- image_samples/0147.png
- __MACOSX/image_samples/._0147.png
- image_samples/0146.png
- __MACOSX/image_samples/._0146.png
- image_samples/00002.png
- __MACOSX/image_samples/._00002.png
- image_samples/00003.png
- __MACOSX/image_samples/._00003.png
- image_samples/00001.png
- __MACOSX/image_samples/._00001.png
- image_samples/0044.png
- __MACOSX/image_samples/._0044.png
- image_samples/0051.png
- __MACOSX/image_samples/._0051.png
- image_samples/0045.png
- __MACOSX/image_samples/._0045.png
- image_samples/0053.png
- __MACOSX/image_samples/._0053.png
- image_samples/0052.png
- __MACOSX/image_samples/._0052.png
- image_samples/0056.png
- __MACOSX/image_samples/._0056.png
- image_samples/0043.png
- __MACOSX/image_samples/._0043.png
- image_samples/0057.png
- __MACOSX/image_samples/._0057.png
- image_samples/0055.png
- __MACOSX/image_samples/._0055.png
- __MACOSX/._image_samples
