# Supplementary material for: 3D visualization model construction based on generative adversarial networks
Source: PeerJ Comput Sci. 2022 Mar 29;8:e768. doi: 10.7717/peerj-cs.768 (PMC9044199; doi:10.7717/peerj-cs.768)
Supplement: Supplemental Information 2 — The major code, which implements Multi-angle projective Generative Adversarial Networks (MapGANs), to automatically generate 3D visualization models of products and components. [file peerj-cs-08-768-s002.zip]

Archive with 15 entries (12 files):
- code/
- code/DCGAN.ipynb
- __MACOSX/
- __MACOSX/code/
- __MACOSX/code/._DCGAN.ipynb
- code/train_gans.py
- __MACOSX/code/._train_gans.py
- code/GAN_pytorch.ipynb
- __MACOSX/code/._GAN_pytorch.ipynb
- code/DCGAN.py
- __MACOSX/code/._DCGAN.py
- code/Vanilla_GAN.py
- __MACOSX/code/._Vanilla_GAN.py
- code/GAN3D.py
- __MACOSX/code/._GAN3D.py
