# Supplementary material for: 3D visualization model construction based on generative adversarial networks
Source: PeerJ Comput Sci. 2022 Mar 29;8:e768. doi: 10.7717/peerj-cs.768 (PMC9044199; doi:10.7717/peerj-cs.768)
Supplement: Supplemental Information 2 — The major code, which implements Multi-angle projective Generative Adversarial Networks (MapGANs), to automatically generate 3D visualization models of products and components. [file peerj-cs-08-768-s002.zip › code/Vanilla_GAN.py]

import torch
from torch import nn


class DiscriminatorNet(torch.nn.Module):
    """
    A three hidden-layer discriminative neural network
    """

    def __init__(self):
        super(DiscriminatorNet, self).__init__()
        n_features = 784
        n_out = 1

        self.hidden0 = nn.Sequential(
            nn.Linear(n_features, 1024),
            nn.LeakyReLU(0.2),
            nn.Dropout(0.3)
        )
        self.hidden1 = nn.Sequential(
            nn.Linear(1024, 512),
            nn.LeakyReLU(0.2),
            nn.Dropout(0.3)
        )
        self.hidden2 = nn.Sequential(
            nn.Linear(512, 256),
            nn.LeakyReLU(0.2),
            nn.Dropout(0.3)
        )
        self.out = nn.Sequential(
            torch.nn.Linear(256, n_out),
            torch.nn.Sigmoid()
        )

    def forward(self, x):
        x = self.hidden0(x)
        x = self.hidden1(x)
        x = self.hidden2(x)
        x = self.out(x)
        return x


class GeneratorNet(torch.nn.Module):
    """
    A three hidden-layer generative neural network
    """

    def __init__(self):
        super(GeneratorNet, self).__init__()
        n_features = 100
        n_out = 784

        self.hidden0 = nn.Sequential(
            nn.Linear(n_features, 256),
            nn.LeakyReLU(0.2)
        )
        self.hidden1 = nn.Sequential(
            nn.Linear(256, 512),
            nn.LeakyReLU(0.2)
        )
        self.hidden2 = nn.Sequential(
            nn.Linear(512, 1024),
            nn.LeakyReLU(0.2)
        )

        self.out = nn.Sequential(
            nn.Linear(1024, n_out),
            nn.Tanh()
        )

    def forward(self, x):
        x = self.hidden0(x)
        x = self.hidden1(x)
        x = self.hidden2(x)
        x = self.out(x)
        return x
