# Supplementary material for: 3D visualization model construction based on generative adversarial networks
Source: PeerJ Comput Sci. 2022 Mar 29;8:e768. doi: 10.7717/peerj-cs.768 (PMC9044199; doi:10.7717/peerj-cs.768)
Supplement: Supplemental Information 2 — The major code, which implements Multi-angle projective Generative Adversarial Networks (MapGANs), to automatically generate 3D visualization models of products and components. [file peerj-cs-08-768-s002.zip › code/GAN3D.py]

import torch
import torch.nn as nn
from torchsummary import summary

"""
Implementation based on original paper NeurIPS 2016
https://papers.nips.cc/paper/6096-learning-a-probabilistic-latent-space-of-object-shapes-via-3d-generative-adversarial-modeling.pdf
"""


class Discriminator(torch.nn.Module):
    def __init__(self, in_channels=3, dim=64, out_conv_channels=512):
        super(Discriminator, self).__init__()
        conv1_channels = int(out_conv_channels / 8)
        conv2_channels = int(out_conv_channels / 4)
        conv3_channels = int(out_conv_channels / 2)
        self.out_conv_channels = out_conv_channels
        self.out_dim = int(dim / 16)

        self.conv1 = nn.Sequential(
            nn.Conv3d(
                in_channels=in_channels, out_channels=conv1_channels, kernel_size=4,
                stride=2, padding=1, bias=False
            ),
            nn.BatchNorm3d(conv1_channels),
            nn.LeakyReLU(0.2, inplace=True)
        )
        self.conv2 = nn.Sequential(
            nn.Conv3d(
                in_channels=conv1_channels, out_channels=conv2_channels, kernel_size=4,
                stride=2, padding=1, bias=False
            ),
            nn.BatchNorm3d(conv2_channels),
            nn.LeakyReLU(0.2, inplace=True)
        )
        self.conv3 = nn.Sequential(
            nn.Conv3d(
                in_channels=conv2_channels, out_channels=conv3_channels, kernel_size=4,
                stride=2, padding=1, bias=False
            ),
            nn.BatchNorm3d(conv3_channels),
            nn.LeakyReLU(0.2, inplace=True)
        )
        self.conv4 = nn.Sequential(
            nn.Conv3d(
                in_channels=conv3_channels, out_channels=out_conv_channels, kernel_size=4,
                stride=2, padding=1, bias=False
            ),
            nn.BatchNorm3d(out_conv_channels),
            nn.LeakyReLU(0.2, inplace=True)
        )
        self.out = nn.Sequential(
            nn.Linear(out_conv_channels * self.out_dim * self.out_dim * self.out_dim, 1),
            nn.Sigmoid(),
        )

    def forward(self, x):
        x = self.conv1(x)
        x = self.conv2(x)
        x = self.conv3(x)
        x = self.conv4(x)
        # Flatten and apply linear + sigmoid
        x = x.view(-1, self.out_conv_channels * self.out_dim * self.out_dim * self.out_dim)
        x = self.out(x)
        return x


class Generator(torch.nn.Module):
    def __init__(self, in_channels=512, out_dim=64, out_channels=1, noise_dim=200, activation="sigmoid"):
        super(Generator, self).__init__()
        self.in_channels = in_channels
        self.out_dim = out_dim
        self.in_dim = int(out_dim / 16)
        conv1_out_channels = int(self.in_channels / 2.0)
        conv2_out_channels = int(conv1_out_channels / 2)
        conv3_out_channels = int(conv2_out_channels / 2)

        self.linear = torch.nn.Linear(noise_dim, in_channels * self.in_dim * self.in_dim * self.in_dim)

        self.conv1 = nn.Sequential(
            nn.ConvTranspose3d(
                in_channels=in_channels, out_channels=conv1_out_channels, kernel_size=(4, 4, 4),
                stride=2, padding=1, bias=False
            ),
            nn.BatchNorm3d(conv1_out_channels),
            nn.ReLU(inplace=True)
        )
        self.conv2 = nn.Sequential(
            nn.ConvTranspose3d(
                in_channels=conv1_out_channels, out_channels=conv2_out_channels, kernel_size=(4, 4, 4),
                stride=2, padding=1, bias=False
            ),
            nn.BatchNorm3d(conv2_out_channels),
            nn.ReLU(inplace=True)
        )
        self.conv3 = nn.Sequential(
            nn.ConvTranspose3d(
                in_channels=conv2_out_channels, out_channels=conv3_out_channels, kernel_size=(4, 4, 4),
                stride=2, padding=1, bias=False
            ),
            nn.BatchNorm3d(conv3_out_channels),
            nn.ReLU(inplace=True)
        )
        self.conv4 = nn.Sequential(
            nn.ConvTranspose3d(
                in_channels=conv3_out_channels, out_channels=out_channels, kernel_size=(4, 4, 4),
                stride=2, padding=1, bias=False
            )
        )
        if activation == "sigmoid":
            self.out = torch.nn.Sigmoid()
        else:
            self.out = torch.nn.Tanh()

    def project(self, x):
        """
        projects and reshapes latent vector to starting volume
        :param x: latent vector
        :return: starting volume
        """
        return x.view(-1, self.in_channels, self.in_dim, self.in_dim, self.in_dim)

    def forward(self, x):
        x = self.linear(x)
        x = self.project(x)
        x = self.conv1(x)
        x = self.conv2(x)
        x = self.conv3(x)
        x = self.conv4(x)
        return self.out(x)


def test_gan3d():
    noise_dim = 200
    in_channels = 512
    dim = 64  # cube volume
    model_generator = Generator(in_channels=512, out_dim=dim, out_channels=1, noise_dim=noise_dim)
    noise = torch.rand(1, noise_dim)
    generated_volume = model_generator(noise)
    print("Generator output shape", generated_volume.shape)
    model_discriminator = Discriminator(in_channels=1, dim=dim, out_conv_channels=in_channels)
    out = model_discriminator(generated_volume)
    print("Discriminator output", out)
    summary(model_generator, (1, noise_dim))
    summary(model_discriminator, (1, 64, 64, 64))


test_gan3d()
